# Supplementary material for: The Impact of Variational Primary Collaterals on Cerebral Autoregulation
Source: Front Physiol. 2018 Jun 19;9:759. doi: 10.3389/fphys.2018.00759 (PMC6018219; doi:10.3389/fphys.2018.00759)
Supplement: DATA SHEET S1 — Gender, age, mean blood pressure and phase difference in each group. [file Data_Sheet_1.XLS]

## Sheet: data
Group	Right (Affected) Phase difference	Left (Unaffected) Phase difference	Sex	Age	Mean blood pressure
1A-MCA	11.116	8.089	1	65	103
1A-MCA	24.8189	37.4021	1	60	91
1A-MCA	14.261	11.5838	1	57	81
1A-MCA	11.3795	15.6501	1	47	94
1A-MCA	24.3122	30.4688	2	61	88
1A-MCA	14.3998	20.3275	1	47	103
1A-MCA	27.9707	42.2052	1	52	97
1A-MCA	24.1359	4.4376	1	67	114
1A-MCA	14.9745	26.2569	1	65	93
1A-MCA	13.6601	13.7753	2	53	96
1A-MCA	16.3936	17.3105	1	65	89
1B-MCA	41.3875	49.6883	1	59	99
1B-MCA	50.6493	51.7772	1	60	107
1B-MCA	34.3912	32.8804	1	76	98
1B-MCA	53.2593	49.5994	1	57	112
1B-MCA	22.3378	21.4077	1	59	106
1B-MCA	29.1556	25.226	1	73	104
1B-MCA	36.0471	38.4213	1	53	89
1B-MCA	18.1199	17.7603	2	53	85
1B-MCA	40.8175	40.6102	1	67	77
1B-MCA	20.3905	24.9777	1	65	91
1A-PCA	43.8089	48.0476	1	65	103
1A-PCA	18.1035	33.282	1	60	91
1A-PCA	36.1752	36.9824	1	57	81
1A-PCA	41.5013	35.2872	1	47	94
1A-PCA	30.8787	31.5085	2	61	88
1A-PCA	45.4132	43.0256	1	47	103
1A-PCA	36.9216	44.1807	1	52	97
1A-PCA	40.7553	40.827	1	67	114
1A-PCA	19.7127	12.294	1	65	93
1A-PCA	32.5321	35.5894	2	53	96
1A-PCA	16.2854	13.9524	1	65	89
1B-PCA	28.9288	23.1967	1	59	99
1B-PCA	28.302	43.4155	1	60	107
1B-PCA	31.98	32.6501	1	76	98
1B-PCA	30.4648	38.6963	1	57	112
1B-PCA	27.0188	27.0676	1	59	106
1B-PCA	18.4471	20.3135	1	73	104
1B-PCA	11.2163	0.61389	1	53	89
1B-PCA	36.5337	30.1615	2	53	85
1B-PCA	7.9664	10.1032	1	67	77
1B-PCA	11.0763	22.2558	1	65	91
2A	32.6591	39.4327	1	61	117
2A	5.6303	24.8112	2	52	97
2A	44.2915	45.3698	1	62	96
2A	12.0808	12.7804	1	60	104
2A	52.0521	55.6697	1	64	94
2A	17.077	29.1505	1	60	103
2A	0	30.4813	1	47	84
2A	11.9824	7.3403	2	31	96
2A	12.7615	58.262	1	66	98
2B	28.6205	40.7412	1	51	85
2B	20.6667	43.2663	1	39	89
2B	28.2803	37.0212	1	69	100
2B	34.0574	32.3485	1	46	89
2B	22.4084	27.7587	1	67	114
2B	39.9031	43.1083	1	35	117
2B	30.1971	34.4997	1	75	82
2B	20.1416	28.0742	1	67	74
2B	30.698	32.7	1	58	92
2B	27.1578	31.1981	1	49	89
2C	24.8554	16.7259	1	62	96
2C	1.5417	36.5026	1	60	115
2C	40.7189	39.8341	1	45	88
2C	1.1893	34.778	1	66	99
2C	8.4473	41.8991	1	61	96
2C	14.2932	26.9536	1	47	89
2C	28.4861	32.4103	1	53	103
2C	1	39.3111	1	50	75
2C	21.6319	33.9032	1	45	101
2C	1	24.0657	1	50	88
2C	21.1231	26.4269	1	46	101
